# Supplementary material for: Health Literacy in Early Childhood: A Systematic Review of Empirical Studies
Source: Children (Basel). 2022 Jul 28;9(8):1131. doi: 10.3390/children9081131 (PMC9406303; doi:10.3390/children9081131)
Supplement: Supplementary file 1 [file children-09-01131-s001.zip]

Archive with 1 entries (1 files):
- children-1810873-supplementary.pdf
